# Supplementary material for: DNA sequence polymorphisms within the bovine guanine nucleotide-binding protein Gs subunit alpha (Gsα)-encoding (GNAS) genomic imprinting domain are associated with performance traits
Source: BMC Genet. 2011 Jan 7;12:4. doi: 10.1186/1471-2156-12-4 (PMC3025900; doi:10.1186/1471-2156-12-4)
Supplement: Additional file 1 — GNAS domain pairwise SNP linkage disequilibrium (LD) values. This Microsoft Excel file contains D' and r2 measures of LD for each GNAS domain pairwise SNP combination. [file 1471-2156-12-4-S1.XLS]

## Sheet: GNAS LD_stats
Additional file 1. Pairwise linkage disequilibrium (LD) statistics for the six GNAS domain SNPs analysed in this study.
SNP 1	SNP 2	D'	LOD	r2	Distance between SNPs (bp)
rs41694646	rs43101485	0.039	0.13	0.001	19841
rs41694646	rs43101486	0.046	0.12	0.001	20139
rs41694646	rs43101493	0.046	0.18	0.001	31340
rs41694646	rs43101491	0.403	5.62	0.035	31897
rs41694646	rs41694656	0.285	4.7	0.029	97605
rs43101485	rs43101486	0.994	146.44	0.652	298
rs43101485	rs43101493	0.996	274.74	0.992	11499
rs43101485	rs43101491	0.944	70.55	0.366	12056
rs43101485	rs41694656	0.867	101.23	0.5	77764
rs43101486	rs43101493	1	147.95	0.656	11201
rs43101486	rs43101491	0.77	59.6	0.37	11758
rs43101486	rs41694656	0.691	82.87	0.468	77466
rs43101493	rs43101491	0.943	69.43	0.364	557
rs43101493	rs41694656	0.871	102.35	0.507	66265
rs43101491	rs41694656	0.415	16.52	0.107	65708
